# Supplementary material for: Proteomic and Bioinformatic Investigation of Altered Pathways in Neuroglobin-Deficient Breast Cancer Cells
Source: Molecules. 2021 Apr 20;26(8):2397. doi: 10.3390/molecules26082397 (PMC8074618; doi:10.3390/molecules26082397)
Supplement: Supplementary file 1 [file molecules-26-02397-s001.zip]

Archive with 2 entries (2 files):
- molecules-1159227-supplementary/Supplementary Figures.pdf
- molecules-1159227-supplementary/supplementary tables.xlsx
